# Supplementary material for: Metagenome-validated combined amplicon sequencing and text mining-based annotations for simultaneous profiling of bacteria and fungi: vaginal microbiota and mycobiota in healthy women
Source: Microbiome. 2024 Dec 28;12:273. doi: 10.1186/s40168-024-01993-9 (PMC11681650; doi:10.1186/s40168-024-01993-9)
Supplement: Supplementary file 3 — Supplementary Material 2. [file 40168_2024_1993_MOESM2_ESM.zip]

Archive with 7 entries (7 files):
- ASV_annot_tbl_16S.html
- ASV_annot_tbl_ITS.html
- Sequencing_summ.html
- Taxa_ITS_summ_raw.html
- Taxa_ITS_summ_rltv.html
- Taxa_summ_raw.html
- Taxa_summ_rltv.html
