# Supplementary material for: Metagenome-validated combined amplicon sequencing and text mining-based annotations for simultaneous profiling of bacteria and fungi: vaginal microbiota and mycobiota in healthy women
Source: Microbiome. 2024 Dec 28;12:273. doi: 10.1186/s40168-024-01993-9 (PMC11681650; doi:10.1186/s40168-024-01993-9)
Supplement: Supplementary file 4 — Supplementary Material 3. [file 40168_2024_1993_MOESM3_ESM.zip]

Archive with 2 entries (2 files):
- KI_Kraken2_inventory.html
- Kraken2_inventory.html
